# Supplementary material for: Exploring Neural Signal Complexity as a Potential Link between Creative Thinking, Intelligence, and Cognitive Control
Source: J Intell. 2021 Nov 30;9(4):59. doi: 10.3390/jintelligence9040059 (PMC8706335; doi:10.3390/jintelligence9040059)
Supplement: Supplementary file 1 [file jintelligence-09-00059-s001.zip]

Archive with 1 entries (1 files):
- jintelligence-1209199-supplementary.pdf
